# Supplementary material for: Cardiac Hamp mRNA Is Predominantly Expressed in the Right Atrium and Does Not Respond to Iron
Source: Int J Mol Sci. 2023 Mar 8;24(6):5163. doi: 10.3390/ijms24065163 (PMC10049151; doi:10.3390/ijms24065163)
Supplement: Supplementary file 1 [file ijms-24-05163-s001.zip]

Archive with 2 entries (2 files):
- ijms-2208971-figures.pdf
- ijms-2208971-Table S1.pdf
